# Supplementary material for: Species assemblage networks identify regional connectivity pathways among hydrothermal vents in the Northwest Pacific
Source: Ecol Evol. 2022 Dec 21;12(12):e9612. doi: 10.1002/ece3.9612 (PMC9771708; doi:10.1002/ece3.9612)
Supplement: Supplementary file 1 — Appendix S1 [file ECE3-12-e9612-s001.zip]

Archive with 3 entries (3 files):
- Supplimental1_speciesoccurence.csv
- Supplimental2_sitebyspecies.csv
- Supplimental3_specieskeyandcartography.csv
