# Supplementary material for: Species assemblage networks identify regional connectivity pathways among hydrothermal vents in the Northwest Pacific
Source: Ecol Evol. 2022 Dec 21;12(12):e9612. doi: 10.1002/ece3.9612 (PMC9771708; doi:10.1002/ece3.9612)
Supplement: Supplementary file 1 — Appendix S1 [file ECE3-12-e9612-s001.zip › Supplimental1_speciesoccurence.csv]

Species	Vent Site	Reference(s)	Notes
Abyssotrophon soyoae	Higashi-Ensei	This study
Abyssotrophon soyoae	Tarama Hill	This study
Abyssotrophon soyoae	Tarama Knoll	This study
Alviniconcha adamantis	Chamorro volcano	Giguere and Tunnicliffe 2021
Alviniconcha adamantis	East Diamante volcano	Giguere and Tunnicliffe 2021
Alviniconcha adamantis	suiyo seamount	Chen personal communication
Alviniconcha hessleri	Alice Springs Field	Giguere and Tunnicliffe 2021
Alviniconcha hessleri	Archaean	Giguere and Tunnicliffe 2021
Alviniconcha hessleri	Burke	Giguere and Tunnicliffe 2021
Alviniconcha hessleri	Forecast	Giguere and Tunnicliffe 2021
Alviniconcha hessleri	Hafa Adai	Giguere and Tunnicliffe 2021
Alviniconcha hessleri	Perseverance	Giguere and Tunnicliffe 2021
Alviniconcha hessleri	Pika	Giguere and Tunnicliffe 2021
Alviniconcha hessleri	Snail	Giguere and Tunnicliffe 2021
Alvinocaris brevitelsonis	Izena Cauldron	Nakajima et al. 2014
Alvinocaris brevitelsonis	Minami-Ensei Knoll	Nakajima et al. 2014
Alvinocaris brevitelsonis	Mokuyo Seamount	Nakajima et al. 2014; Watanabe et al. 2019
Alvinocaris brevitelsonis	Myojin Knoll	Nakajima et al. 2014; Watanabe et al. 2019
Alvinocaris brevitelsonis	Northwest Eifuku	Nakajima et al. 2014; Watanabe et al. 2019
Alvinocaris dissimilis	Minami-Ensei Knoll	Nakajima et al. 2014
Alvinocaris longirostris	Bayonnaise Knoll caldera	Watanabe et al. 2019
Alvinocaris longirostris	Daisan-Kume Knoll	This study
Alvinocaris longirostris	Futagoyama	This study
Alvinocaris longirostris	Higa	This study
Alvinocaris longirostris	Higashi-Ensei	This study
Alvinocaris longirostris	Irabu Knoll	This study
Alvinocaris longirostris	Izena Cauldron	Nakajima et al. 2014
Alvinocaris longirostris	Myojin Knoll	Watanabe et al. 2019
Alvinocaris longirostris	Myojinsho Caldera	Watanabe et al. 2019
Alvinocaris longirostris	North Knoll, Iheya Ridge	Nakajima et al. 2014; This study
Alvinocaris longirostris	sakai	Nakajima et al. 2014; This study
Alvinocaris longirostris	SPOT, Yonaguni Knoll IV	Nakajima et al. 2014
Alvinocaris longirostris	Tarama Hill	This study
Alvinocaris longirostris	Tarama Knoll	This study
Alvinocaris marimonte	Daisan-Kume Knoll	This study
Alvinocaris marimonte	Higa	This study
Alvinocaris marimonte	Irabu Knoll	This study
Alvinocaris marimonte	Myojin Knoll	Hiraoka et al. 2020
Alvinocaris marimonte	Northwest Eifuku	Giguere and Tunnicliffe 2021
Alvinocaris marimonte	Northwest Rota-1 volcano	Giguere and Tunnicliffe 2021
Alvinocaris marimonte	sakai	This study
Alvinocaris marimonte	Seamount X	Giguere and Tunnicliffe 2021
Alvinocaris marimonte	Tarama Knoll	This study
Archaeaninome jasoni	Higa	This study
Archaeaninome jasoni	North Knoll, Iheya Ridge	This study
Archaeaninome jasoni	sakai	This study
Archaeaninome jasoni	Tarama Hill	This study
Archaeaninome jasoni	Tarama Knoll	This study
Archaeanivesica kawamurai	Higashi-Ensei	This study
Archaeanivesica kawamurai	Minami-Ensei Knoll	Nakajima et al. 2014
Ashinkailepas seepiophila	Higashi-Ensei	This study
Ashinkailepas seepiophila	Myojin Knoll	Nakajima et al. 2014; Watanabe et al. 2019
Ashinkailepas seepiophila	Myojinsho Caldera	Watanabe et al. 2019
Ashinkailepas seepiophila	North Knoll, Iheya Ridge	Nakajima et al. 2014; This study
Ashinkailepas seepiophila	sakai	Nakajima et al. 2014
Astyris thermophilus	North Knoll, Iheya Ridge	This study
Austinograea williamsi	Alice Springs Field	Giguere and Tunnicliffe 2021
Austinograea williamsi	Archaean	Giguere and Tunnicliffe 2021
Austinograea williamsi	Burke	Giguere and Tunnicliffe 2021
Austinograea williamsi	Forecast	Giguere and Tunnicliffe 2021
Austinograea williamsi	Hafa Adai	Giguere and Tunnicliffe 2021
Austinograea williamsi	Perseverance	Giguere and Tunnicliffe 2021
Austinograea williamsi	Pika	Giguere and Tunnicliffe 2021
Austinograea williamsi	Snail	Giguere and Tunnicliffe 2021
Bathyacmaea nipponica	Daisan-Kume Knoll	This study
Bathyacmaea nipponica	Futagoyama	This study
Bathyacmaea nipponica	Higashi-Ensei	This study
Bathyacmaea nipponica	Irabu Knoll	This study
Bathyacmaea nipponica	Izena Cauldron	Nakajima et al. 2014
Bathyacmaea nipponica	Minami-Ensei Knoll	Nakajima et al. 2014
Bathyacmaea nipponica	North Knoll, Iheya Ridge	Nakajima et al. 2014; This study
Bathyacmaea nipponica	sakai	Nakajima et al. 2014; This study
Bathyacmaea nipponica	spot, hatoma knoll	Nakajima et al. 2014
Bathyacmaea nipponica	SPOT, Yonaguni Knoll IV	Nakajima et al. 2014
Bathyacmaea nipponica	Tarama Hill	This study
Bathyacmaea nipponica	Tarama Knoll	This study
Bathymodiolus aduloides	Futagoyama	This study
Bathymodiolus aduloides	Irabu Knoll	This study
Bathymodiolus aduloides	Minami-Ensei Knoll	Nakajima et al. 2014
Bathymodiolus aduloides	Myojin Knoll	Nakajima et al. 2014; Watanabe et al. 2019
Bathymodiolus aduloides	Myojinsho Caldera	Watanabe et al. 2019
Bathymodiolus aduloides	North Knoll, Iheya Ridge	Nakajima et al. 2014
Bathymodiolus aduloides	sakai	Nakajima et al. 2014
Bathymodiolus aduloides	Tarama Hill	This study
Bathymodiolus aduloides	Tarama Knoll	This study
Bathymodiolus brevior	Northwest Eifuku	Nakajima et al. 2014; Watanabe et al. 2019
Bathymodiolus japonicus	Minami-Ensei Knoll	Nakajima et al. 2014
Bathymodiolus japonicus	North Knoll, Iheya Ridge	Nakajima et al. 2014; This study
Bathymodiolus japonicus	sakai	This study
Bathymodiolus septemdierum	Alice Springs Field	Giguere and Tunnicliffe 2021
Bathymodiolus septemdierum	Archaean	Giguere and Tunnicliffe 2021
Bathymodiolus septemdierum	Bayonnaise Knoll caldera	Watanabe et al. 2019
Bathymodiolus septemdierum	Burke	Giguere and Tunnicliffe 2021
Bathymodiolus septemdierum	Forecast	Giguere and Tunnicliffe 2021
Bathymodiolus septemdierum	Hafa Adai	Giguere and Tunnicliffe 2021
Bathymodiolus septemdierum	Kasuga 2 Seamount	Giguere and Tunnicliffe 2021
Bathymodiolus septemdierum	Mokuyo Seamount	Nakajima et al. 2014
Bathymodiolus septemdierum	Myojin Knoll	Nakajima et al. 2014
Bathymodiolus septemdierum	Nikko volcano	Giguere and Tunnicliffe 2021
Bathymodiolus septemdierum	Northwest Eifuku	Nakajima et al. 2014; Watanabe et al. 2019; Giguere and Tunnicliffe 2021
Bathymodiolus septemdierum	Suiyo Seamount	Nakajima et al. 2014; Watanabe et al. 2019
Bathymodiolus septemdierum	Sumisu Caldera	Nakajima et al. 2014
Branchinotogluma Burkensis	Alice Springs Field	Giguere and Tunnicliffe 2021
Branchinotogluma Burkensis	Burke	Giguere and Tunnicliffe 2021
Branchinotogluma Burkensis	Forecast	Giguere and Tunnicliffe 2021
Branchinotogluma Burkensis	Hafa Adai	Giguere and Tunnicliffe 2021
Branchinotogluma elytropapillata	North Knoll, Iheya Ridge	This study
Branchinotogluma elytropapillata	sakai	This study
Branchinotogluma japonicus	Bayonnaise Knoll caldera	Watanabe et al. 2019
Branchinotogluma japonicus	Kaikata Seamount	Nakajima et al. 2014; Watanabe et al. 2019
Branchinotogluma japonicus	Myojin Knoll	Watanabe et al. 2019
Branchinotogluma japonicus	Myojinsho Caldera	Watanabe et al. 2019
Branchinotogluma japonicus	North Knoll, Iheya Ridge	This study
Branchinotogluma japonicus	sakai	This study
Branchinotogluma marianus	Alice Springs Field	Giguere and Tunnicliffe 2021
Branchinotogluma marianus	Chamorro volcano	Giguere and Tunnicliffe 2021
Branchinotogluma marianus	East Diamante volcano	Giguere and Tunnicliffe 2021
Branchinotogluma marianus	Forecast	Giguere and Tunnicliffe 2021
Branchinotogluma marianus	Hafa Adai	Giguere and Tunnicliffe 2021
Branchinotogluma marianus	Nikko volcano	Giguere and Tunnicliffe 2021
Branchinotogluma marianus	Northwest Eifuku	Giguere and Tunnicliffe 2021
Branchinotogluma marianus	Northwest Rota-1 volcano	Giguere and Tunnicliffe 2021
Branchinotogluma marianus	Seamount X	Giguere and Tunnicliffe 2021
Branchipolynoe pettiboneae	Izena Cauldron	Nakajima et al. 2014
Branchipolynoe pettiboneae	Kaikata Seamount	Nakajima et al. 2014; Watanabe et al. 2019
Branchipolynoe pettiboneae	sakai	Nakajima et al. 2014; This study
Branchipolynoe pettiboneae	spot, hatoma knoll	Nakajima et al. 2014
Branchipolynoe pettiboneae	Tarama Knoll	This study
Buccinum koshikinum	Higashi-Ensei	This study
Cantrainea jamsteci	Izena Cauldron	Nakajima et al. 2014
Cantrainea jamsteci	Minami-Ensei Knoll	Nakajima et al. 2014
Cantrainea jamsteci	North Knoll, Iheya Ridge	Nakajima et al. 2014; This study
Cantrainea nuda	Minami-Ensei Knoll	Nakajima et al. 2014
Chaceon granulatus	Minami-Ensei Knoll	Watanabe & Kojima (2015)
Conchocele bisecta	Daisan-Kume Knoll	This study
Conchocele bisecta	spot, yonaguni knoll	Zeng et al. 2017
Delectopecten vitreus	Higashi-Ensei	This study
Desbruyeresia armata	Bayonnaise Knoll caldera	This study
Desbruyeresia armata	Myojin Knoll	This study
Desbruyeresia armata	Myojinsho Caldera	This study
Desbruyeresia chamorrensis	Alice Springs Field	Giguere and Tunnicliffe 2021
Desbruyeresia costata	Higa	This study
Desbruyeresia costata	Izena Cauldron	This study
Desbruyeresia marianaensis	Alice Springs Field	Giguere and Tunnicliffe 2021
Desbruyeresia marianaensis	Archaean	Giguere and Tunnicliffe 2021
Desbruyeresia marianaensis	Burke	Giguere and Tunnicliffe 2021
Desbruyeresia marianaensis	Forecast	Giguere and Tunnicliffe 2021
Desbruyeresia marianaensis	Hafa Adai	Giguere and Tunnicliffe 2021
Desbruyeresia marianaensis	Perseverance	Giguere and Tunnicliffe 2021
Desbruyeresia marianaensis	Pika	Giguere and Tunnicliffe 2021
Desbruyeresia marianaensis	Snail	Giguere and Tunnicliffe 2021
Deshayesiella sirenkoi	Daikoku volcano	Nakajima et al. 2014; Watanabe et al. 2019; Giguere and Tunnicliffe 2021
Deshayesiella sirenkoi	Kasuga 2 Seamount	Nakajima et al. 2014; Watanabe et al. 2019; Giguere and Tunnicliffe 2021
Deshayesiella sirenkoi	Nikko volcano	Nakajima et al. 2014; Watanabe et al. 2019; Giguere and Tunnicliffe 2021
Enigmaticolus nipponensis	Myojin Knoll	Watanabe et al. 2019; This study
Enigmaticolus nipponensis	North Knoll, Iheya Ridge	This study
Enigmaticolus nipponensis	Sumisu Caldera	This study
Eunice masudai	Minami-Ensei Knoll	Nakajima et al. 2014
Eunice northioidea	Minami-Ensei Knoll	Nakajima et al. 2014
Gandalfus yunohana	Bayonnaise Knoll caldera	Watanabe et al. 2019; This study
Gandalfus yunohana	Chamorro volcano	Giguere and Tunnicliffe 2021
Gandalfus yunohana	Daikoku volcano	Nakajima et al. 2014; Watanabe et al. 2019; Giguere and Tunnicliffe 2021
Gandalfus yunohana	Daisan-Kume Knoll	This study
Gandalfus yunohana	East Diamante volcano	Giguere and Tunnicliffe 2021
Gandalfus yunohana	Futagoyama	This study
Gandalfus yunohana	Kaikata Seamount	Nakajima et al. 2014; Watanabe et al. 2019
Gandalfus yunohana	Kasuga 2 Seamount	Nakajima et al. 2014; Watanabe et al. 2019; Giguere and Tunnicliffe 2021
Gandalfus yunohana	Minami-Ensei Knoll	Nakajima et al. 2014
Gandalfus yunohana	Mokuyo Seamount	Nakajima et al. 2014; Watanabe et al. 2019
Gandalfus yunohana	Myojin Knoll	Nakajima et al. 2014; Watanabe et al. 2019; This study
Gandalfus yunohana	Myojinsho Caldera	Watanabe et al. 2019
Gandalfus yunohana	Nikko volcano	Nakajima et al. 2014; Watanabe et al. 2019; Giguere and Tunnicliffe 2021; This study
Gandalfus yunohana	North Knoll, Iheya Ridge	This study
Gandalfus yunohana	Northwest Eifuku	Nakajima et al. 2014; Watanabe et al. 2019; Giguere and Tunnicliffe 2021
Gandalfus yunohana	Northwest Rota-1 volcano	Giguere and Tunnicliffe 2021
Gandalfus yunohana	Seamount X	Giguere and Tunnicliffe 2021
Gandalfus yunohana	Suiyo Seamount	Nakajima et al. 2014; Watanabe et al. 2019
Gigantidas horikoshii	Kaikata Seamount	Nakajima et al. 2014; Watanabe et al. 2019
Gigantidas horikoshii	Nikko volcano	Nakajima et al. 2014; Watanabe et al. 2019; Giguere and Tunnicliffe 2021
Gigantidas platifrons	Daisan-Kume Knoll	This study
Gigantidas platifrons	Futagoyama	This study
Gigantidas platifrons	Higa	This study
Gigantidas platifrons	Higashi-Ensei	This study
Gigantidas platifrons	Izena Cauldron	Nakajima et al. 2014
Gigantidas platifrons	North Knoll, Iheya Ridge	Nakajima et al. 2014; This study
Gigantidas platifrons	sakai	Nakajima et al. 2014; This study
Gigantidas platifrons	spot, hatoma knoll	Nakajima et al. 2014
Gigantidas platifrons	SPOT, Yonaguni Knoll IV	Nakajima et al. 2014
Gigantidas platifrons	Tarama Knoll	This study
Hanleyella henrici	Higashi-Ensei	This study
Hanleyella henrici	North Knoll, Iheya Ridge	This study
Homalopoma bicolor	Daikoku volcano	Giguere and Tunnicliffe 2021
Homalopoma bicolor	Kasuga 2 Seamount	Nakajima et al. 2014; Watanabe et al. 2019; Giguere and Tunnicliffe 2021
Iheyomytilidicola tridentatus	sakai	Nakajima et al. 2014
Laeviphitus japonicus	Kaikata Seamount	Nakajima et al. 2014; Watanabe et al. 2019
Laeviphitus japonicus	Kasuga 2 Seamount	Nakajima et al. 2014; Watanabe et al. 2019
Lamellibrachia columna	Futagoyama	This study
Lamellibrachia columna	Higa	This study
Lamellibrachia columna	Higashi-Ensei	This study
Lamellibrachia columna	Irabu Knoll	This study
Lamellibrachia columna	North Knoll, Iheya Ridge	Nakajima et al. 2014; This study
Lamellibrachia columna	sakai	Nakajima et al. 2014; This study
Lamellibrachia columna	Sumisu Caldera	Nakajima et al. 2014; This study
Lamellibrachia columna	Tarama Hill	This study
Lamellibrachia columna	Tarama Knoll	This study
Lamellibrachia satsuma	Daikoku volcano	Nakajima et al. 2014; Watanabe et al. 2019; Giguere and Tunnicliffe 2021
Lamellibrachia satsuma	Kasuga 2 Seamount	Giguere and Tunnicliffe 2021
Lamellibrachia satsuma	Nikko volcano	Nakajima et al. 2014; Watanabe et al. 2019; Giguere and Tunnicliffe 2021
Lebbeus shinkaiae	Daisan-Kume Knoll	This study
Lebbeus shinkaiae	Futagoyama	This study
Lebbeus shinkaiae	Higa	This study
Lebbeus shinkaiae	Higashi-Ensei	This study
Lebbeus shinkaiae	Irabu Knoll	This study
Lebbeus shinkaiae	Izena Cauldron	Nakajima et al. 2014
Lebbeus shinkaiae	Minami-Ensei Knoll	Nakajima et al. 2014
Lebbeus shinkaiae	North Knoll, Iheya Ridge	This study
Lebbeus shinkaiae	sakai	Nakajima et al. 2014; This study
Lebbeus shinkaiae	SPOT, Yonaguni Knoll IV	Nakajima et al. 2014
Lebbeus shinkaiae	Tarama Knoll	This study
Lepetodrilus aff schrolli MT	Alice Springs Field	Johnson et al. (2008); Giguere and Tunnicliffe 2021
Lepetodrilus aff schrolli MT	Archaean	Johnson et al. (2008); Giguere and Tunnicliffe 2021
Lepetodrilus aff schrolli MT	Burke	Johnson et al. (2008); Giguere and Tunnicliffe 2021
Lepetodrilus aff schrolli MT	Forecast	Johnson et al. (2008); Giguere and Tunnicliffe 2021
Lepetodrilus aff schrolli MT	Hafa Adai	Johnson et al. (2008); Giguere and Tunnicliffe 2021
Lepetodrilus aff schrolli MT	northwest eifuku	Giguere and Tunnicliffe 2021
Lepetodrilus aff schrolli MT	northwest rota-1	Giguere and Tunnicliffe 2021
Lepetodrilus aff schrolli MT	perseverance	Johnson et al. (2008)
Lepetodrilus aff schrolli MT	seamount x	Giguere and Tunnicliffe 2021
Lepetodrilus aff schrolli MT	snail	Johnson et al. (2008)
Lepetodrilus japonicus	Minami-Ensei Knoll	Nakajima et al. 2014
Lepetodrilus japonicus	sakai	Nakajima et al. 2014
Lepetodrilus nux	Daisan-Kume Knoll	This study
Lepetodrilus nux	Higashi-Ensei	This study
Lepetodrilus nux	Irabu Knoll	This study
Lepetodrilus nux	Izena Cauldron	Nakajima et al. 2014
Lepetodrilus nux	Minami-Ensei Knoll	Nakajima et al. 2014
Lepetodrilus nux	North Knoll, Iheya Ridge	Nakajima et al. 2014
Lepetodrilus nux	sakai	Nakajima et al. 2014
Lepetodrilus nux	spot, hatoma knoll	Nakajima et al. 2014
Lepetodrilus nux	SPOT, Yonaguni Knoll IV	Nakajima et al. 2014
Lepidonotopodium minutum	Alice Springs Field	Giguere and Tunnicliffe 2021
Lepidonotopodium minutum	Burke	Giguere and Tunnicliffe 2021
Lepidonotopodium minutum	Hafa Adai	Giguere and Tunnicliffe 2021
Lepidonotopodium okinawae	North Knoll, Iheya Ridge	This study
Lepidonotopodium okinawae	sakai	This study
Leptochiton tenuidontus	sakai	Nakajima et al. 2014
Leptochiton tenuidontus	Tarama Hill	This study
Leptochiton tenuidontus	Tarama Knoll	This study
Leucolepas longa	Futagoyama	This study
Leucolepas longa	Higashi-Ensei	This study
Leucolepas longa	North Knoll, Iheya Ridge	Nakajima et al. 2014
Leucolepas longa	sakai	Nakajima et al. 2014; This study
Leucolepas longa	SPOT, Yonaguni Knoll IV	Nakajima et al. 2014
Leucolepas longa	Tarama Knoll	This study
Levensteiniella raisae	Alice Springs Field	Giguere and Tunnicliffe 2021
Levensteiniella raisae	Forecast	Giguere and Tunnicliffe 2021
Levensteiniella raisae	Hafa Adai	Giguere and Tunnicliffe 2021
Levensteiniella raisae	Northwest Eifuku	Giguere and Tunnicliffe 2021
Levensteiniella raisae	Northwest Rota-1 volcano	Giguere and Tunnicliffe 2021
Levensteiniella raisae	Perseverance	Giguere and Tunnicliffe 2021
Levensteiniella raisae	Pika	Giguere and Tunnicliffe 2021
Levensteiniella raisae	Snail	Giguere and Tunnicliffe 2021
Levensteiniella undomarginata	North Knoll, Iheya Ridge	This study
Levensteiniella undomarginata	sakai	This study
Lurifax japonicus	Sumisu Caldera	Nakajima et al. 2014
Margarites ryukyuensis	Daisan-Kume Knoll	This study
Margarites ryukyuensis	Futagoyama	This study
Margarites ryukyuensis	Higashi-Ensei	This study
Margarites ryukyuensis	Izena Cauldron	Nakajima et al. 2014
Margarites ryukyuensis	North Knoll, Iheya Ridge	Nakajima et al. 2014; This study
Margarites ryukyuensis	sakai	Nakajima et al. 2014; This study
Margarites ryukyuensis	spot, hatoma knoll	Nakajima et al. 2014
Margarites ryukyuensis	SPOT, Yonaguni Knoll IV	Nakajima et al. 2014
Margarites ryukyuensis	Tarama Knoll	This study
Margarites shinkai	Izena Cauldron	Nakajima et al. 2014
Marianactis bythios	Alice Springs Field	Giguere and Tunnicliffe 2021
Marianactis bythios	Archaean	Giguere and Tunnicliffe 2021
Marianactis bythios	Burke	Giguere and Tunnicliffe 2021
Marianactis bythios	Forecast	Giguere and Tunnicliffe 2021
Marianactis bythios	Hafa Adai	Giguere and Tunnicliffe 2021
Marianactis bythios	Pika	Giguere and Tunnicliffe 2021
Marianactis bythios	Snail	Giguere and Tunnicliffe 2021
Metacrangon kaiko	Futagoyama	This study
Metacrangon ryukyu	North Knoll, Iheya Ridge	This study
Monilea cocoa	Kaikata Seamount	Nakajima et al. 2014; Watanabe et al. 2019
Munidopsis gracilis	Forecast	Giguere and Tunnicliffe 2021
Munidopsis longispinosa	Minami-Ensei Knoll	This study
Munidopsis longispinosa	SPOT, spot, hatoma knoll	This study
Munidopsis marianica	Alice Springs Field	Giguere and Tunnicliffe 2021
Munidopsis marianica	Archaean	Giguere and Tunnicliffe 2021
Munidopsis marianica	Burke	Giguere and Tunnicliffe 2021
Munidopsis marianica	Forecast	Giguere and Tunnicliffe 2021
Munidopsis marianica	Hafa Adai	Giguere and Tunnicliffe 2021
Munidopsis marianica	Perseverance	Giguere and Tunnicliffe 2021
Munidopsis marianica	Pika	Giguere and Tunnicliffe 2021
Munidopsis marianica	Snail	Giguere and Tunnicliffe 2021
Munidopsis myojinensis	Bayonnaise Knoll caldera	Watanabe et al. 2019
Munidopsis myojinensis	Chamorro volcano	Giguere and Tunnicliffe 2021
Munidopsis myojinensis	Myojin Knoll	Nakajima et al. 2014; Watanabe et al. 2019
Munidopsis myojinensis	Myojinsho Caldera	Watanabe et al. 2019
Munidopsis myojinensis	Northwest Eifuku	Nakajima et al. 2014; Watanabe et al. 2019; Giguere and Tunnicliffe 2021
Munidopsis myojinensis	Seamount X	Giguere and Tunnicliffe 2021
Munidopsis myojinensis	Suiyo Seamount	Nakajima et al. 2014; Watanabe et al. 2019
Munidopsis naginata	Futagoyama	This study
Munidopsis naginata	spot, hatoma knoll	Nakajima et al. 2014
Munidopsis ryukyuensis	Daisan-Kume Knoll	This study
Munidopsis ryukyuensis	Higa	This study
Munidopsis ryukyuensis	Higashi-Ensei	This study
Munidopsis ryukyuensis	Irabu Knoll	This study
Munidopsis ryukyuensis	North Knoll, Iheya Ridge	This study
Munidopsis ryukyuensis	sakai	Nakajima et al. 2014
Munidopsis ryukyuensis	spot, hatoma knoll	Nakajima et al. 2014
Munidopsis ryukyuensis	Tarama Hill	This study
Munidopsis ryukyuensis	Tarama Knoll	This study
Mytilidiphila enseiensis	Minami-Ensei Knoll	Nakajima et al. 2014
Mytilidiphila okinawaensis	Minami-Ensei Knoll	Nakajima et al. 2014
Mytilidiphila okinawaensis	sakai	Nakajima et al. 2014
Neoverruca brachylepadoformis	Alice Springs Field	Giguere and Tunnicliffe 2021
Neoverruca brachylepadoformis	Archaean	Giguere and Tunnicliffe 2021
Neoverruca brachylepadoformis	Burke	Giguere and Tunnicliffe 2021
Neoverruca brachylepadoformis	Forecast	Giguere and Tunnicliffe 2021
Neoverruca brachylepadoformis	Hafa Adai	Giguere and Tunnicliffe 2021
Neoverruca brachylepadoformis	Perseverance	Giguere and Tunnicliffe 2021
Neoverruca brachylepadoformis	Pika	Giguere and Tunnicliffe 2021
Neoverruca brachylepadoformis	Snail	Giguere and Tunnicliffe 2021
Neoverruca intermedia	Bayonnaise Knoll caldera	Watanabe et al. 2019
Neoverruca intermedia	Daikoku volcano	Nakajima et al. 2014; Watanabe et al. 2019; Giguere and Tunnicliffe 2021
Neoverruca intermedia	Daisan-Kume Knoll	This study
Neoverruca intermedia	East Diamante volcano	Giguere and Tunnicliffe 2021
Neoverruca intermedia	Futagoyama	This study
Neoverruca intermedia	Higa	This study
Neoverruca intermedia	Higashi-Ensei	This study
Neoverruca intermedia	Irabu Knoll	This study
Neoverruca intermedia	Izena Cauldron	Nakajima et al. 2014
Neoverruca intermedia	Kaikata Seamount	Nakajima et al. 2014; Watanabe et al. 2019
Neoverruca intermedia	Kasuga 2 Seamount	Nakajima et al. 2014; Watanabe et al. 2019; Giguere and Tunnicliffe 2021
Neoverruca intermedia	Myojin Knoll	Nakajima et al. 2014; Watanabe et al. 2019
Neoverruca intermedia	Myojinsho Caldera	Watanabe et al. 2019
Neoverruca intermedia	Nikko volcano	Nakajima et al. 2014; Watanabe et al. 2019; Giguere and Tunnicliffe 2021
Neoverruca intermedia	North Knoll, Iheya Ridge	Nakajima et al. 2014; This study
Neoverruca intermedia	Northwest Rota-1 volcano	Giguere and Tunnicliffe 2021
Neoverruca intermedia	sakai	Nakajima et al. 2014; This study
Neoverruca intermedia	spot, hatoma knoll	Nakajima et al. 2014
Neoverruca intermedia	SPOT, Yonaguni Knoll IV	Nakajima et al. 2014
Neoverruca intermedia	Tarama Knoll	This study
Nicomache ohtai	sakai	Nakajima et al. 2014
Oenopota ogasawarana	Daikoku volcano	Nakajima et al. 2014; Watanabe et al. 2019; Giguere and Tunnicliffe 2021
Oenopota ogasawarana	Kaikata Seamount	Nakajima et al. 2014; Watanabe et al. 2019
Oenopota ogasawarana	Kasuga 2 Seamount	Nakajima et al. 2014; Watanabe et al. 2019; Giguere and Tunnicliffe 2021
Oenopota ogasawarana	Nikko volcano	Nakajima et al. 2014; Watanabe et al. 2019; Giguere and Tunnicliffe 2021
Opaepele loihi	Chamorro volcano	Giguere and Tunnicliffe 2021
Opaepele loihi	Nikko volcano	Nakajima et al. 2014; Watanabe et al. 2019; Giguere and Tunnicliffe 2021
Opaepele loihi	Northwest Eifuku	Nakajima et al. 2014; Watanabe et al. 2019; Giguere and Tunnicliffe 2021
Opaepele loihi	Northwest Rota-1 volcano	Giguere and Tunnicliffe 2021
Opaepele loihi	Seamount X	Giguere and Tunnicliffe 2021
Ophiambix kagutsuchi	Higa	This study
Ophiambix kagutsuchi	Izena Cauldron	This study
Ophiambix kagutsuchi	North Knoll, Iheya Ridge	This study
Ophiambix kagutsuchi	sakai	This study
Ophiambix kagutsuchi	SPOT, spot, hatoma knoll	This study
Ophiambix kagutsuchi	SPOT, Yonaguni Knoll IV	This study
Ophiambix kagutsuchi	Tarama Hill	This study
Ophiambix kagutsuchi	Tarama Knoll	This study
Otukaia ikukoae	Higashi-Ensei	This study
Paraescarpia echinospica	north knoll, iheya ridge	Watanabe et al. (2010)
Paragiopagurus ventilatus	Daikoku volcano	Giguere and Tunnicliffe 2021
Paragiopagurus ventilatus	East Diamante volcano	Giguere and Tunnicliffe 2021
Paragiopagurus ventilatus	Nikko volcano	Giguere and Tunnicliffe 2021
Paragiopagurus ventilatus	Northwest Eifuku	Giguere and Tunnicliffe 2021
Paralomis jamsteci	Minami-Ensei Knoll	Nakajima et al. 2014
Paralvinella hessleri	Alice Springs Field	Giguere and Tunnicliffe 2021
Paralvinella hessleri	Bayonnaise Knoll caldera	Watanabe et al. 2019
Paralvinella hessleri	Burke	Giguere and Tunnicliffe 2021
Paralvinella hessleri	Hafa Adai	Giguere and Tunnicliffe 2021
Paralvinella hessleri	Perseverance	Giguere and Tunnicliffe 2021
Paralvinella hessleri	Pika	Giguere and Tunnicliffe 2021
Paralvinella hessleri	Snail	Giguere and Tunnicliffe 2021
Paralvinella n sp	Izena Cauldron	Nakajima et al. 2014	Previously Paralvinella hessleri
Paralvinella n sp	Minami-Ensei Knoll	Nakajima et al. 2014	Previously Paralvinella hessleri
Paralvinella n sp	Myojin Knoll	Watanabe et al. 2019	Previously Paralvinella hessleri
Paralvinella n sp	myojinsho caldera	Watanabe et al. 2019	Previously Paralvinella hessleri
Paralvinella n sp	north knoll, iheya ridge	Nakajima et al. 2014	Previously Paralvinella hessleri
Paralvinella n sp	sakai	Nakajima et al. 2014	Previously Paralvinella hessleri
Paralvinella n sp	spot, spot, hatoma knoll	Nakajima et al. 2014	Previously Paralvinella hessleri
Paralvinella n sp	spot, yonaguni knoll	Nakajima et al. 2014	Previously Paralvinella hessleri
Periclimenes cannaphilus	Daikoku volcano	Giguere and Tunnicliffe 2021
Periclimenes cannaphilus	Kasuga 2 Seamount	Giguere and Tunnicliffe 2021
Periclimenes cannaphilus	Nikko volcano	Giguere and Tunnicliffe 2021
Phreagena nankaiensis	North Knoll, Iheya Ridge	Nakajima et al. 2014
Phreagena okutanii	Daisan-Kume Knoll	This study
Phreagena okutanii	Higa	This study
Phreagena okutanii	North Knoll, Iheya Ridge	Nakajima et al. 2014; This study
Phreagena okutanii	sakai	Nakajima et al. 2014; This study
Phymorhynchus wareni	Alice Springs Field	Giguere and Tunnicliffe 2021
Phymorhynchus wareni	Archaean	Giguere and Tunnicliffe 2021
Phymorhynchus wareni	Burke	Giguere and Tunnicliffe 2021
Phymorhynchus wareni	Forecast	Giguere and Tunnicliffe 2021
Phymorhynchus wareni	Hafa Adai	Giguere and Tunnicliffe 2021
Phymorhynchus wareni	Pika	Giguere and Tunnicliffe 2021
Phymorhynchus wareni	Snail	Giguere and Tunnicliffe 2021
Placiphorella okutanii	North Knoll, Iheya Ridge	This study
Protomystides hatsushimaensis	north knoll, iheya ridge	Kobayashi & Kojima (2017)
Provanna clathrata	Futagoyama	This study
Provanna clathrata	Higa	This study
Provanna clathrata	Irabu Knoll	This study
Provanna clathrata	Izena Cauldron	Nakajima et al. 2014; This study
Provanna clathrata	North Knoll, Iheya Ridge	This study
Provanna clathrata	sakai	This study
Provanna clathrata	spot, hatoma knoll	Nakajima et al. 2014; This study
Provanna clathrata	Tarama Hill	This study
Provanna clathrata	Tarama Knoll	This study
Provanna fenestrata	sakai	This study
Provanna fenestrata	Tarama Hill	This study
Provanna fenestrata	Tarama Knoll	This study
Provanna lucida	Minami-Ensei Knoll	Nakajima et al. 2014; This study
Provanna lucida	North Knoll, Iheya Ridge	This study
Provanna lucida	sakai	This study
Provanna nassariaeformis	Alice Springs Field	Giguere and Tunnicliffe 2021
Provanna nassariaeformis	Burke	Giguere and Tunnicliffe 2021
Provanna nassariaeformis	Hafa Adai	Giguere and Tunnicliffe 2021
Provanna nassariaeformis	Snail	Giguere and Tunnicliffe 2021
Provanna subglabra	Daisan-Kume Knoll	This study
Provanna subglabra	Futagoyama	This study
Provanna subglabra	Higashi-Ensei	This study
Provanna subglabra	Irabu Knoll	This study
Provanna subglabra	Izena Cauldron	Nakajima et al. 2014; This study
Provanna subglabra	Minami-Ensei Knoll	This study
Provanna subglabra	North Knoll, Iheya Ridge	Nakajima et al. 2014; This study
Provanna subglabra	sakai	Nakajima et al. 2014; This study
Provanna subglabra	spot, hatoma knoll	Nakajima et al. 2014; This study
Provanna subglabra	SPOT, Yonaguni Knoll IV	Nakajima et al. 2014; This study
Provanna subglabra	Tarama Knoll	This study
Pseudorimula marianae	Alice Springs Field	Giguere and Tunnicliffe 2021
Pseudorimula marianae	Burke	Giguere and Tunnicliffe 2021
Pseudorimula marianae	Forecast	Giguere and Tunnicliffe 2021
Pseudorimula marianae	Hafa Adai	Giguere and Tunnicliffe 2021
Pseudorimula marianae	Snail	Giguere and Tunnicliffe 2021
Puncturella parvinobilis	Futagoyama	This study
Puncturella parvinobilis	Izena Cauldron	Nakajima et al. 2014
Puncturella parvinobilis	Minami-Ensei Knoll	Nakajima et al. 2014
Puncturella parvinobilis	North Knoll, Iheya Ridge	Nakajima et al. 2014; This study
Puncturella parvinobilis	sakai	Nakajima et al. 2014
Puncturella parvinobilis	spot, hatoma knoll	Nakajima et al. 2014
Puncturella parvinobilis	Tarama Hill	This study
Puncturella parvinobilis	Tarama Knoll	This study
Puncturella rimaizenaensis	Izena Cauldron	Nakajima et al. 2014
Puncturella rimaizenaensis	sakai	This study
Pyropelta ryukyuensis	spot, hatoma knoll	Nakajima et al. 2014
Pyropelta ryukyuensis	SPOT, Yonaguni Knoll IV	Nakajima et al. 2014
Pyropelta ryukyuensis	Tarama Hill	This study
Pyropelta ryukyuensis	Tarama Knoll	This study
Pyropelta yamato	Sumisu Caldera	Nakajima et al. 2014
Rimicaris falkorae	Burke	Giguere and Tunnicliffe 2021
Rimicaris falkorae	Perseverance	Giguere and Tunnicliffe 2021
Rimicaris vandoverae	Alice Springs Field	Giguere and Tunnicliffe 2021
Rimicaris vandoverae	Archaean	Giguere and Tunnicliffe 2021
Rimicaris vandoverae	Burke	Giguere and Tunnicliffe 2021
Rimicaris vandoverae	Forecast	Giguere and Tunnicliffe 2021
Rimicaris vandoverae	Hafa Adai	Giguere and Tunnicliffe 2021
Rimicaris vandoverae	Perseverance	Giguere and Tunnicliffe 2021
Rimicaris vandoverae	Pika	Giguere and Tunnicliffe 2021
Rimicaris vandoverae	Snail	Giguere and Tunnicliffe 2021
Rimicaris variabilis	Alice Springs Field	Giguere & Tunnicliffe (2021)
Rimicaris variabilis	Burke	Giguere & Tunnicliffe (2021)
Rimicaris variabilis	Forecast	Giguere & Tunnicliffe (2021)
Rimicaris variabilis	Hafa Adai	Giguere & Tunnicliffe (2021)
Rimicaris variabilis	perseverance	Giguere & Tunnicliffe (2021)
Rimicaris variabilis	Pika	Giguere & Tunnicliffe (2021)
Rimicaris variabilis	snail	Giguere & Tunnicliffe (2021)
Sericosura cochleifovea	Burke	Giguere and Tunnicliffe 2021
Shinkai longipedata	North Knoll, Iheya Ridge	Nakajima et al. 2014; This study
Shinkai longipedata	sakai	Nakajima et al. 2014; This study
Shinkai semilonga	Minami-Ensei Knoll	Nakajima et al. 2014
Shinkai semilonga	North Knoll, Iheya Ridge	Nakajima et al. 2014
Shinkaia crosnieri	Daisan-Kume Knoll	This study
Shinkaia crosnieri	Futagoyama	This study
Shinkaia crosnieri	Higa	This study
Shinkaia crosnieri	Higashi-Ensei	This study
Shinkaia crosnieri	Irabu Knoll	This study
Shinkaia crosnieri	Izena Cauldron	Nakajima et al. 2014
Shinkaia crosnieri	Minami-Ensei Knoll	Nakajima et al. 2014
Shinkaia crosnieri	North Knoll, Iheya Ridge	Nakajima et al. 2014; This study
Shinkaia crosnieri	sakai	Nakajima et al. 2014; This study
Shinkaia crosnieri	spot, hatoma knoll	Nakajima et al. 2014
Shinkaia crosnieri	SPOT, Yonaguni Knoll IV	Nakajima et al. 2014
Shinkaia crosnieri	Tarama Knoll	This study
Shinkaicaris leurokolos	Daisan-Kume Knoll	This study
Shinkaicaris leurokolos	Higa	This study
Shinkaicaris leurokolos	Higashi-Ensei	This study
Shinkaicaris leurokolos	Irabu Knoll	This study
Shinkaicaris leurokolos	Izena Cauldron	Nakajima et al. 2014
Shinkaicaris leurokolos	Minami-Ensei Knoll	Nakajima et al. 2014
Shinkaicaris leurokolos	North Knoll, Iheya Ridge	Nakajima et al. 2014; This study
Shinkaicaris leurokolos	sakai	This study
Shinkaicaris leurokolos	spot, hatoma knoll	Nakajima et al. 2014
Shinkaicaris leurokolos	SPOT, Yonaguni Knoll IV	Nakajima et al. 2014
Shinkaicaris leurokolos	Tarama Knoll	This study
Shinkailepas kaikatensis	Bayonnaise Knoll caldera	Watanabe et al. 2019
Shinkailepas kaikatensis	East Diamante volcano	Giguere and Tunnicliffe 2021
Shinkailepas kaikatensis	Kaikata Seamount	Nakajima et al. 2014; Watanabe et al. 2019
Shinkailepas kaikatensis	Myojin Knoll	Watanabe et al. 2019
Shinkailepas kaikatensis	Myojinsho Caldera	Watanabe et al. 2019
Shinkailepas kaikatensis	Suiyo Seamount	Nakajima et al. 2014; Watanabe et al. 2019
Shinkailepas myojinensis	Bayonnaise Knoll caldera	Watanabe et al. 2019
Shinkailepas myojinensis	Izena Cauldron	Nakajima et al. 2014
Shinkailepas myojinensis	Minami-Ensei Knoll	Nakajima et al. 2014
Shinkailepas myojinensis	Myojin Knoll	Nakajima et al. 2014; Watanabe et al. 2019
Shinkailepas myojinensis	Myojinsho Caldera	Watanabe et al. 2019
Shinkailepas myojinensis	sakai	This study
Sirsoe hessleri	Alice Springs Field	Giguere and Tunnicliffe 2021
Solemya flava	sakai	Nakajima et al. 2014; This study
Stygiopontius senokuchiae	Myojinsho Caldera	This study
Stylodactylus major	spot, hatoma knoll	Nakajima et al. 2014
Symmetromphalus regularis	Alice Springs Field	Giguere and Tunnicliffe 2021
Symmetromphalus regularis	Burke	Giguere and Tunnicliffe 2021
Symmetromphalus regularis	Forecast	Giguere and Tunnicliffe 2021
Symmetromphalus regularis	Hafa Adai	Giguere and Tunnicliffe 2021
Symphurus thermophilus	Daikoku volcano	Giguere and Tunnicliffe 2021
Symphurus thermophilus	East Diamante volcano	Tunnicliffe Personal Communication
Symphurus thermophilus	Kasuga 2 Seamount	Giguere and Tunnicliffe 2021
Symphurus thermophilus	Nikko volcano	Giguere and Tunnicliffe 2021
Thermochiton undocostatus	North Knoll, Iheya Ridge	This study
Thermochiton undocostatus	sakai	Nakajima et al. 2014
Thermochiton undocostatus	spot, hatoma knoll	Nakajima et al. 2014
Thermochiton undocostatus	Tarama Hill	This study
Thermomya sulcata	Snail	Giguere and Tunnicliffe 2021
Vulcanolepas verenae	Hafa Adai	This study
Vulcanolepas verenae	Pika	Giguere & Tunnicliffe (2021)
Xenograpsus novaeinsularis	Daikoku volcano	Giguere and Tunnicliffe 2021
Xenograpsus novaeinsularis	East Diamante volcano	Giguere and Tunnicliffe 2021
Xenograpsus novaeinsularis	Kasuga 2 Seamount	Giguere and Tunnicliffe 2021
